# Supplementary material for: Oreocharis flavovirens, a new species of Gesneriaceae from Southern Gansu Province, China
Source: PhytoKeys. 2020 Aug 26;157:101–12. doi: 10.3897/phytokeys.157.31732 (PMC7467975; doi:10.3897/phytokeys.157.31732)
Supplement: XML Treatment for Oreocharis flavovirens [file phytokeys.157.31732-treatment1.xml]

<!DOCTYPE tp:taxon-treatment
  PUBLIC "-//TaxonX//DTD Taxonomic Treatment Publishing DTD v0 20100105//EN" "tax-treatment-NSO.dtd">
<tp:taxon-treatment xmlns:tp="http://www.plazi.org/taxpub"><tp:treatment-meta><kwd-group><label>Taxon classification</label><kwd><named-content xmlns:xlink="http://www.w3.org/1999/xlink" content-type="kingdom">Plantae</named-content></kwd><kwd><named-content xmlns:xlink="http://www.w3.org/1999/xlink" content-type="order">Lamiales</named-content></kwd><kwd><named-content xmlns:xlink="http://www.w3.org/1999/xlink" content-type="family">Gesneriaceae</named-content></kwd></kwd-group><mixed-citation publication-type="journal"><person-group><name><surname>Qin</surname><given-names>Wei-Hua</given-names></name><name><surname>Ding</surname><given-names>Dong-Dong</given-names></name><name><surname>Li</surname><given-names>Zhong-Lin</given-names></name><name><surname>Gao</surname><given-names>Yun-Feng</given-names></name><name><surname>Li</surname><given-names>Shu</given-names></name><name><surname>Hong</surname><given-names>Xin</given-names></name></person-group><article-title><italic><tp:taxon-name><tp:taxon-name-part taxon-name-part-type="genus" reg="Oreocharis">Oreocharis</tp:taxon-name-part> <tp:taxon-name-part taxon-name-part-type="species" reg="flavovirens">flavovirens</tp:taxon-name-part></tp:taxon-name></italic>, a new species of <tp:taxon-name><tp:taxon-name-part taxon-name-part-type="family">Gesneriaceae</tp:taxon-name-part></tp:taxon-name> from Southern Gansu Province, China</article-title><source>PhytoKeys</source><day>26</day><month>8</month><year>2020</year><volume>157</volume><fpage>101</fpage><lpage>112</lpage><pub-id pub-id-type="doi">10.3897/phytokeys.157.31732</pub-id></mixed-citation></tp:treatment-meta><tp:nomenclature><tp:taxon-name><object-id xmlns:xlink="http://www.w3.org/1999/xlink" content-type="arpha" xlink:type="simple">5089CC8E-0CDB-5F20-92CC-67120256040F</object-id>
            <tp:taxon-name-part taxon-name-part-type="genus" reg="Oreocharis">Oreocharis</tp:taxon-name-part>
            <tp:taxon-name-part taxon-name-part-type="species" reg="flavovirens">flavovirens</tp:taxon-name-part>
            <object-id xmlns:xlink="http://www.w3.org/1999/xlink" content-type="ipni" xlink:type="simple">urn:lsid:ipni.org:names:77211187-1</object-id>
          </tp:taxon-name><tp:taxon-authority>Xin Hong</tp:taxon-authority><tp:taxon-status xmlns:xlink="http://www.w3.org/1999/xlink" xlink:type="simple">sp. nov.</tp:taxon-status><xref ref-type="fig" rid="F1">Figures 1</xref><xref ref-type="fig" rid="F2">, 2</xref></tp:nomenclature><tp:treatment-sec sec-type="diagnosis" id="SECID0EKGAC"><title>Diagnosis.</title><p><italic><tp:taxon-name><tp:taxon-name-part taxon-name-part-type="genus" reg="Oreocharis">Oreocharis</tp:taxon-name-part> <tp:taxon-name-part taxon-name-part-type="species" reg="flavovirens">flavovirens</tp:taxon-name-part></tp:taxon-name></italic> can be diagnosed as a new species from all others in the genus by the upturned corolla tube combined with its rare greenish-yellow colour.</p></tp:treatment-sec><tp:treatment-sec sec-type="material" id="SECID0E2GAC"><title>Type.</title><p>CHINA. Gansu Province: Yuhe Provincial Nature Reserve, Longnan City, <named-content xmlns:xlink="http://www.w3.org/1999/xlink" content-type="dwc:verbatimCoordinates" xlink:type="simple"><named-content content-type="geo-json" specific-use="{&#34;type&#34;:&#34;Point&#34;,&#34;coordinates&#34;:[105.278580,33.084260]}" id="NCID0EEHAC" xlink:type="simple">33.08426°N, 105.27858°E</named-content></named-content>, 1,193 m a.s.l., 5 September 2018, flowering, Xin Hong: <italic>HX18090510</italic> (holotype: IBK; isotype: PE).</p><fig id="F1" position="float" orientation="portrait"><object-id xmlns:xlink="http://www.w3.org/1999/xlink" content-type="doi" xlink:type="simple">10.3897/phytokeys..31732.figure1</object-id><object-id xmlns:xlink="http://www.w3.org/1999/xlink" content-type="arpha" xlink:type="simple">64652574-5406-5FD2-A670-76C49C84D284</object-id><label>Figure 1.</label><caption><p><italic><tp:taxon-name><tp:taxon-name-part taxon-name-part-type="genus" reg="Oreocharis">Oreocharis</tp:taxon-name-part> <tp:taxon-name-part taxon-name-part-type="species" reg="flavovirens">flavovirens</tp:taxon-name-part></tp:taxon-name></italic> Xin Hong in natural habitat <bold>A</bold> habitat, growing on the surface of rocks <bold>B</bold> vegetative part of plants <bold>C</bold> top view of corolla <bold>D</bold> lateral view of corolla <bold>E</bold> bud, showing the shape and indumentum of calyx <bold>F</bold> young capsule. Scale bars: 2 cm (<bold>B</bold>); 1 cm (<bold>C–F</bold>).</p></caption><graphic xmlns:xlink="http://www.w3.org/1999/xlink" xlink:href="phytokeys-157-101-g001.jpg" position="float" orientation="portrait" xlink:type="simple" id="oo_445661.jpg"><uri content-type="original_file" xlink:type="simple">https://binary.pensoft.net/fig/445661</uri></graphic></fig></tp:treatment-sec><tp:treatment-sec sec-type="description" id="SECID0ETIAC"><title>Description.</title><p>Perennial, rosette herbs. <bold><italic>Leaves</italic></bold> basal, spirally arranged, 4–20, petiolate; petioles terete, 1.4–4 cm long, ca. 2 mm in diameter, densely reddish-brown long woolly and white glandular hairy; leaf blades ovate to obovate or elliptic, 3–6 × 1.5–3 cm, bases cuneate, slightly unequal, margins crenate to lobulate, apices obtuse, papery, adaxially sparsely rust-brown villous hairy, green, abaxially densely brown villous along veins, pale green; midrib usually vivid when fresh, lateral veins 3–5 on each side of midrib, distinct, concave adaxially, prominent abaxially. <bold><italic>Inflorescences</italic></bold> cymes, axillary, 1–2(–3)-branched, 1–6(–10)-flowered; peduncles 4–10 cm long, pale green, densely white glandular hairy and sparsely brown pilose; pedicels 1–3(–5) cm long, with indumentum as on the peduncle. <bold><italic>Bracts</italic></bold> 2, ca. 3 × 1 mm, lanceolate, margins entire, green, glabrous inside, brown pilose and sparsely glandular hairy outside; bracteoles similar but smaller, ca. 1.5 × 0.5 mm. <bold><italic>Calyx</italic></bold> actinomorphic, 5- sect from base, segments oblong to linear-lanceolate, 2–3.5 × ca. 1.0 mm, green, glandular hairy outside and glabrous inside, margins entire, sometimes revolute when flowering. <bold><italic>Corolla</italic></bold> zygomorphic, ca. 2 cm long, greenish-yellow to greenish, lobes greenish, becoming white at tube base, outside densely glandular-pubescent, inside glabrous; tube cylindrical, dilated and slightly narrowing gradually ventricose from base to throat and constricted at the throat, ca. 15 mm long, ca. 3 mm in diameter at base and ca. 2 mm in diameter at the throat; limb slightly 2-lipped; adaxial lip rounded, 2.5–3 × ca. 3 mm, emarginate or rarely undivided, shorter than abaxial lip; abaxial lip 3-sect from above middle, lobes obovate to elliptic, apex rounded, central longer than laterals, 3× 4–ca. 3 mm. <bold><italic>Stamens</italic></bold> 4, adnate to corolla 1–4 mm above base, included; filaments slender, the long two ca. 8 mm long, the short two ca. 6 mm long, sparsely glandular-pubescent, free, white to greenish; anthers yellow, basifixed, coherent in pairs, thecae divergent at base, oblong, ca. 0.5 mm long, 2-loculed, dehiscing longitudinally from arcuate slits, connective not projecting, glabrous; staminode 1, glabrous, 0.5–1.5 mm long, adnate to 1 mm above corolla tube base. <bold><italic>Disc</italic></bold> ring-like, 1–1.5 mm high, glabrous, entire or subentire, greenish-yellow. <bold><italic>Pistil</italic></bold> 1–1.2 cm; ovary narrowly oblong, 1-loculed, ca. 1 cm long; placentas 2, parietal, projecting inwards, 2-cleft, style 1–2 mm long, glabrous; stigma orbicular, emarginated, ca. 2 mm in diameter. <bold><italic>Capsules</italic></bold> oblong lanceolate to oblanceolate, straight, 2–4 cm long, dehiscing loculicidally to base; valves 2, glabrous. <bold><italic>Seeds</italic></bold> unknown.</p><fig id="F2" position="float" orientation="portrait"><object-id xmlns:xlink="http://www.w3.org/1999/xlink" content-type="doi" xlink:type="simple">10.3897/phytokeys..31732.figure2</object-id><object-id xmlns:xlink="http://www.w3.org/1999/xlink" content-type="arpha" xlink:type="simple">A08CC340-9710-51D1-85B0-F356D371C824</object-id><label>Figure 2.</label><caption><p>Morphological character of <italic><tp:taxon-name><tp:taxon-name-part taxon-name-part-type="genus" reg="Oreocharis">Oreocharis</tp:taxon-name-part> <tp:taxon-name-part taxon-name-part-type="species" reg="flavovirens">flavovirens</tp:taxon-name-part></tp:taxon-name></italic> Xin Hong <bold>A–B</bold> different sizes of leaves (<bold>A</bold> adaxial leaves <bold>B</bold> abaxial leaves) <bold>C</bold> indumentum of petiole <bold>D</bold> abaxial leaf blades, showing veins and indumentum <bold>E</bold> cyme and infructescence <bold>F</bold> bracts <bold>G</bold> dissection of a flower <bold>H</bold> opened corolla, showing stamens and staminodes <bold>I</bold> pistils without corolla, showing stigma <bold>J</bold> young capsule <bold>K</bold> disc and calyx revolute of the young capsule. Scale bars: 2 cm (<bold>A–C</bold>); 1.5 cm (<bold>D</bold>, <bold>E</bold>); 3 mm (<bold>F, I, K</bold>), 1 cm (<bold>G</bold>, <bold>H</bold>, <bold>J</bold>).</p></caption><graphic xmlns:xlink="http://www.w3.org/1999/xlink" xlink:href="phytokeys-157-101-g002.jpg" position="float" orientation="portrait" xlink:type="simple" id="oo_445662.jpg"><uri content-type="original_file" xlink:type="simple">https://binary.pensoft.net/fig/445662</uri></graphic></fig></tp:treatment-sec><tp:treatment-sec sec-type="etymology" id="SECID0EVLAC"><title>Etymology.</title><p>The specific epithet is derived from its greenish-yellow corolla.</p></tp:treatment-sec><tp:treatment-sec sec-type="distribution" id="SECID0E1LAC"><title>Distribution and habitat.</title><p>To date, <italic><tp:taxon-name><tp:taxon-name-part taxon-name-part-type="genus" reg="Oreocharis">Oreocharis</tp:taxon-name-part> <tp:taxon-name-part taxon-name-part-type="species" reg="flavovirens">flavovirens</tp:taxon-name-part></tp:taxon-name></italic> is only found at the type locality, Yuhe Provincial Nature Reserve, Gansu Province, which is located at the intersection of the Qinling Mountains and the Minshan Mountains. This species grows amongst moss on moist shady surfaces of stones near waterfalls, at an elevation of 950–1200 m a.s.l. The average temperature is 21°C, the average annual precipitation has been calculated as ca. 780 mm. The forest is a subtropical evergreen broad-leaved forest.</p></tp:treatment-sec><tp:treatment-sec sec-type="notes" id="SECID0ELMAC"><title>Notes.</title><p>As is known, <italic><tp:taxon-name><tp:taxon-name-part taxon-name-part-type="genus" reg="Oreocharis">Oreocharis</tp:taxon-name-part></tp:taxon-name></italic> Benth. is a genus (more than 120 species) in the angiosperm family <tp:taxon-name><tp:taxon-name-part taxon-name-part-type="family">Gesneriaceae</tp:taxon-name-part></tp:taxon-name>, which are mainly distributed in southern and south-western China, at the same time with a few species extending into Vietnam, Myanmar, India, Bhutan, Japan and Thailand (<xref ref-type="bibr" rid="B3">Cai et al. 2017</xref>, <xref ref-type="bibr" rid="B18">Möller et al. 2016</xref>, <xref ref-type="bibr" rid="B19">2018</xref>, <xref ref-type="bibr" rid="B27">Xu et al. 2017</xref>). SW China is rich in species diversity of the genus in China, especially on the north-facing shady slope nearby the summit of southern Yunnan Province and most species occur in relatively restricted and geographically isolated localities with very few widely distributed (<xref ref-type="bibr" rid="B12">Li and Wang 2005</xref>, <xref ref-type="bibr" rid="B25">Wei et al. 2010</xref>, <xref ref-type="bibr" rid="B16">Möller et al. 2011</xref>). Only three species of this genus were found in S. Gansu province before 2019, viz. <italic><tp:taxon-name><tp:taxon-name-part taxon-name-part-type="genus" reg="Oreocharis">Oreocharis</tp:taxon-name-part> <tp:taxon-name-part taxon-name-part-type="species" reg="farreri">farreri</tp:taxon-name-part></tp:taxon-name></italic> (W. G. Craib) M. Möller &amp; A. Weber, <italic><tp:taxon-name><tp:taxon-name-part taxon-name-part-type="genus" reg="Oreocharis">O.</tp:taxon-name-part> <tp:taxon-name-part taxon-name-part-type="species" reg="glandulosa">glandulosa</tp:taxon-name-part></tp:taxon-name></italic> (Batalin) M. Möller &amp; A. Weber and <italic><tp:taxon-name><tp:taxon-name-part taxon-name-part-type="genus" reg="Oreocharis">O.</tp:taxon-name-part> <tp:taxon-name-part taxon-name-part-type="species" reg="henryana">henryana</tp:taxon-name-part></tp:taxon-name></italic> Oliv. <italic><tp:taxon-name><tp:taxon-name-part taxon-name-part-type="genus" reg="Oreocharis">O.</tp:taxon-name-part> <tp:taxon-name-part taxon-name-part-type="species" reg="farreri">farreri</tp:taxon-name-part></tp:taxon-name></italic> was first published as <italic><tp:taxon-name><tp:taxon-name-part taxon-name-part-type="genus" reg="Isometrum">Isometrum</tp:taxon-name-part> <tp:taxon-name-part taxon-name-part-type="species" reg="farreri">farreri</tp:taxon-name-part></tp:taxon-name></italic> base on the type specimens: <italic>Farrer et Purdom 262</italic> [E, barcode no. 00135136, Fig. <xref ref-type="fig" rid="F3">3</xref>], which grows at low elevations on rather cool rocks or very steep banks of cool clammy soil that grows a fine film of moss in S. Gansu Province (<xref ref-type="bibr" rid="B8">Craib 1920</xref>). <italic><tp:taxon-name><tp:taxon-name-part taxon-name-part-type="genus" reg="Oreocharis">O.</tp:taxon-name-part> <tp:taxon-name-part taxon-name-part-type="species" reg="glandulosa">glandulosa</tp:taxon-name-part></tp:taxon-name></italic> was first described as <italic><tp:taxon-name><tp:taxon-name-part taxon-name-part-type="genus" reg="Didissandra">Didissandra</tp:taxon-name-part> <tp:taxon-name-part taxon-name-part-type="species" reg="glandulosa">glandulosa</tp:taxon-name-part></tp:taxon-name></italic> by A.T. Batalin in 1892, based on the specimens [LE, barcode no. 01043081, Fig. <xref ref-type="fig" rid="F4">4</xref>] from G.N. Potanin’s trip from 1884 to 1886, collected on the way from Songpan County, Tibetan Qiang Autonomous Prefecture of Ngawa, NE Sichang Province to Wenxian County, Longnan City, S. Gansu Province on 17 August 1885 (<xref ref-type="bibr" rid="B1">Batalin 1892</xref>, <xref ref-type="bibr" rid="B2">Bretschneider 1898</xref>). <italic><tp:taxon-name><tp:taxon-name-part taxon-name-part-type="genus" reg="Oreocharis">O.</tp:taxon-name-part> <tp:taxon-name-part taxon-name-part-type="species" reg="henryana">henryana</tp:taxon-name-part></tp:taxon-name></italic> was described and illustrated, based on the type specimens: <italic>A. Henry 8999</italic> [K, barcode no. 000858129, Fig. <xref ref-type="fig" rid="F5">5</xref>], growing on shady and damp rocks in montane regions of Sichuan Province (<xref ref-type="bibr" rid="B11">Hooker 1890</xref>). No new species of <italic><tp:taxon-name><tp:taxon-name-part taxon-name-part-type="genus" reg="Oreocharis">Oreocharis</tp:taxon-name-part></tp:taxon-name></italic> were described from between the early 19<sup>th</sup> and late 20<sup>th</sup> Century in the regions, the new findings complementing the species richness of the genus in Central China. Due to the high endemism in the genus (<xref ref-type="bibr" rid="B6">Chen et al. 2017b</xref>, <xref ref-type="bibr" rid="B7">2018</xref>), Table <xref ref-type="table" rid="T1">1</xref> details the differences between these species growing in the same regions.</p><fig id="F3" position="float" orientation="portrait"><object-id xmlns:xlink="http://www.w3.org/1999/xlink" content-type="doi" xlink:type="simple">10.3897/phytokeys..31732.figure3</object-id><object-id xmlns:xlink="http://www.w3.org/1999/xlink" content-type="arpha" xlink:type="simple">21C0E7D8-669B-5909-89D8-9267EDD95C6A</object-id><label>Figure 3.</label><caption><p>Type of <italic><tp:taxon-name><tp:taxon-name-part taxon-name-part-type="genus" reg="Oreocharis">Oreocharis</tp:taxon-name-part> <tp:taxon-name-part taxon-name-part-type="species" reg="farreri">farreri</tp:taxon-name-part></tp:taxon-name></italic> (W. G. Craib) M. Möller &amp; A. Weber, stored in Herbarium of Royal Botanic Garden Edinburgh, No. E 00135136.</p></caption><graphic xmlns:xlink="http://www.w3.org/1999/xlink" xlink:href="phytokeys-157-101-g003.jpg" position="float" orientation="portrait" xlink:type="simple" id="oo_445663.jpg"><uri content-type="original_file" xlink:type="simple">https://binary.pensoft.net/fig/445663</uri></graphic></fig><fig id="F4" position="float" orientation="portrait"><object-id xmlns:xlink="http://www.w3.org/1999/xlink" content-type="doi" xlink:type="simple">10.3897/phytokeys..31732.figure4</object-id><object-id xmlns:xlink="http://www.w3.org/1999/xlink" content-type="arpha" xlink:type="simple">EE762E27-1112-54E6-A241-BD76FB3896DA</object-id><label>Figure 4.</label><caption><p>Type of <italic><tp:taxon-name><tp:taxon-name-part taxon-name-part-type="genus" reg="Oreocharis">O.</tp:taxon-name-part> <tp:taxon-name-part taxon-name-part-type="species" reg="glandulosa">glandulosa</tp:taxon-name-part></tp:taxon-name></italic> (Batalin) M. Möller &amp; A. Weber, stored in Herbarium of Komarov Botanical Institute, No. LE 01043081.</p></caption><graphic xmlns:xlink="http://www.w3.org/1999/xlink" xlink:href="phytokeys-157-101-g004.jpg" position="float" orientation="portrait" xlink:type="simple" id="oo_445664.jpg"><uri content-type="original_file" xlink:type="simple">https://binary.pensoft.net/fig/445664</uri></graphic></fig><fig id="F5" position="float" orientation="portrait"><object-id xmlns:xlink="http://www.w3.org/1999/xlink" content-type="doi" xlink:type="simple">10.3897/phytokeys..31732.figure5</object-id><object-id xmlns:xlink="http://www.w3.org/1999/xlink" content-type="arpha" xlink:type="simple">956A7192-123C-5E01-B3F2-49982441B5F9</object-id><label>Figure 5.</label><caption><p>Type of <italic><tp:taxon-name><tp:taxon-name-part taxon-name-part-type="genus" reg="Oreocharis">Oreocharis</tp:taxon-name-part> <tp:taxon-name-part taxon-name-part-type="species" reg="henryana">henryana</tp:taxon-name-part></tp:taxon-name></italic> Oliv. stored in Herbarium of Royal Botanic Gardens, No. K 000858129.</p></caption><graphic xmlns:xlink="http://www.w3.org/1999/xlink" xlink:href="phytokeys-157-101-g005.jpg" position="float" orientation="portrait" xlink:type="simple" id="oo_445665.jpg"><uri content-type="original_file" xlink:type="simple">https://binary.pensoft.net/fig/445665</uri></graphic></fig><p>Obviously, the genus is special for its remarkable floral diversity and it has made this genus to be one of the most taxonomy-difficult groups in the family. The new species, <italic><tp:taxon-name><tp:taxon-name-part taxon-name-part-type="genus" reg="Oreocharis">Oreocharis</tp:taxon-name-part> <tp:taxon-name-part taxon-name-part-type="species" reg="flavovirens">flavovirens</tp:taxon-name-part></tp:taxon-name></italic> which has a light-yellow cylindrical corolla with a distinct upturned tube, is a good example. The shape of the corolla tube, cylindrical and upturned, is a distinct character that not many species in <italic><tp:taxon-name><tp:taxon-name-part taxon-name-part-type="genus" reg="Oreocharis">Oreocharis</tp:taxon-name-part></tp:taxon-name></italic> possess. If we only consider the similarity of corolla tube shape, it is close to <italic><tp:taxon-name><tp:taxon-name-part taxon-name-part-type="genus" reg="Oreocharis">Oreocharis</tp:taxon-name-part> <tp:taxon-name-part taxon-name-part-type="species" reg="tubiflora">tubiflora</tp:taxon-name-part></tp:taxon-name></italic> K.Y. Pan and <italic><tp:taxon-name><tp:taxon-name-part taxon-name-part-type="genus" reg="Oreocharis">O.</tp:taxon-name-part> <tp:taxon-name-part taxon-name-part-type="species" reg="argyreia">argyreia</tp:taxon-name-part></tp:taxon-name></italic> Chun ex K.Y. Pan, including constriction at the mouth but the latter two are lacking the upturned corolla tube. Given the corolla shape, the corolla of several species of former <italic><tp:taxon-name><tp:taxon-name-part taxon-name-part-type="genus" reg="Ancylostemon">Ancylostemon</tp:taxon-name-part></tp:taxon-name></italic> Craib are similar too, except the tubes are straight or slightly turned down, but not up, though the flowers are predominantly yellow (rarely pink in <italic><tp:taxon-name><tp:taxon-name-part taxon-name-part-type="genus" reg="Ancylostemon">A.</tp:taxon-name-part> <tp:taxon-name-part taxon-name-part-type="species" reg="ronganensis">ronganensis</tp:taxon-name-part></tp:taxon-name></italic> K. Y. Pan=<italic><tp:taxon-name><tp:taxon-name-part taxon-name-part-type="genus" reg="Oreocharis">Oreocharis</tp:taxon-name-part> <tp:taxon-name-part taxon-name-part-type="species" reg="ronganensis">ronganensis</tp:taxon-name-part></tp:taxon-name></italic> (K.Y.Pan) Mich.Möller &amp; A.Weber), but not greenish-yellow. On the other hand, the upturned tube is more reminiscent of former <italic><tp:taxon-name><tp:taxon-name-part taxon-name-part-type="genus" reg="Opithandra">Opithandra</tp:taxon-name-part> <tp:taxon-name-part taxon-name-part-type="species" reg="wentsaii">wentsaii</tp:taxon-name-part></tp:taxon-name></italic> Z.Yu Li (=<italic><tp:taxon-name><tp:taxon-name-part taxon-name-part-type="genus" reg="Oreocharis">Oreocharis</tp:taxon-name-part> <tp:taxon-name-part taxon-name-part-type="species" reg="wentsaii">wentsaii</tp:taxon-name-part></tp:taxon-name></italic> (Z. Yu Li) M. Möller &amp; A. Weber) and former <italic><tp:taxon-name><tp:taxon-name-part taxon-name-part-type="genus" reg="Opithandra">Opithandra</tp:taxon-name-part> <tp:taxon-name-part taxon-name-part-type="species" reg="pumila">pumila</tp:taxon-name-part></tp:taxon-name></italic> (W.T.Wang) Wang (=<italic><tp:taxon-name><tp:taxon-name-part taxon-name-part-type="genus" reg="Oreocharis">Oreocharis</tp:taxon-name-part> <tp:taxon-name-part taxon-name-part-type="species" reg="pumila">pumila</tp:taxon-name-part></tp:taxon-name></italic> (W.T.Wang) Mich.Möller &amp; A.Weber), only here the tubes of previous <italic><tp:taxon-name><tp:taxon-name-part taxon-name-part-type="genus" reg="Opithandra">Opithandra</tp:taxon-name-part></tp:taxon-name></italic> are slightly more trumpet-shaped in dark pink or pink and have two fertile stamens rather than four (<xref ref-type="bibr" rid="B21">Wang et al. 1998</xref>, <xref ref-type="bibr" rid="B12">Li and Wang 2005</xref>, <xref ref-type="bibr" rid="B25">Wei et al. 2010</xref>). All in all, the upturned corolla tube combined with its greenish-yellow colour could be used alone to differentiate the new species from others in the genus.</p><p>Furthermore, although the genus <italic><tp:taxon-name><tp:taxon-name-part taxon-name-part-type="genus" reg="Oreocharis">Oreocharis</tp:taxon-name-part></tp:taxon-name></italic> was redefined to accommodate species with distinctive floral morphologies from ten other genera, based on molecular phylogenetic studies in the last two decades, the evolutionary trends of the floral characters have not yet been understood comprehensively. The major causes of the incongruence and conflict between classical taxonomy and molecular phylogenetic studies for <italic><tp:taxon-name><tp:taxon-name-part taxon-name-part-type="genus" reg="Oreocharis">Oreocharis</tp:taxon-name-part></tp:taxon-name></italic><italic>s.l.</italic> remain largely unexplored. There are other similar examples in <tp:taxon-name><tp:taxon-name-part taxon-name-part-type="family">Gesneriaceae</tp:taxon-name-part></tp:taxon-name> of Asian, for example, <italic><tp:taxon-name><tp:taxon-name-part taxon-name-part-type="genus" reg="Primulina">Primulina</tp:taxon-name-part></tp:taxon-name></italic><italic>s.l.</italic> (<xref ref-type="bibr" rid="B22">Wang et al. 2011</xref>, <xref ref-type="bibr" rid="B23">Weber et al. 2011a</xref>) and <italic><tp:taxon-name><tp:taxon-name-part taxon-name-part-type="genus" reg="Petrocodon">Petrocodon</tp:taxon-name-part></tp:taxon-name></italic><italic>s.l.</italic> (<xref ref-type="bibr" rid="B24">Weber et al. 2011b</xref>, <xref ref-type="bibr" rid="B14">Lu et al. 2017</xref>).</p></tp:treatment-sec><tp:treatment-sec sec-type="material" id="SECID0EQKAE"><title>Additional specimens examined (paratypes).</title><p>Gansu Province: Yuhe Provincial Nature Reserve, Longnan City, 24 September 2019, in fruit, Yun-Feng Gao et al.: <italic>WF19092401</italic> (AHU).</p><table-wrap id="T1" position="float" orientation="portrait"><label>Table 1.</label><caption><p>Diagnostic character differences amongst <italic><tp:taxon-name><tp:taxon-name-part taxon-name-part-type="genus" reg="Oreocharis">Oreocharis</tp:taxon-name-part> <tp:taxon-name-part taxon-name-part-type="species" reg="flavovirens">flavovirens</tp:taxon-name-part></tp:taxon-name></italic> sp. nov., <italic><tp:taxon-name><tp:taxon-name-part taxon-name-part-type="genus" reg="Oreocharis">O.</tp:taxon-name-part> <tp:taxon-name-part taxon-name-part-type="species" reg="glandulosa">glandulosa</tp:taxon-name-part></tp:taxon-name></italic>, <italic><tp:taxon-name><tp:taxon-name-part taxon-name-part-type="genus" reg="Oreocharis">O.</tp:taxon-name-part> <tp:taxon-name-part taxon-name-part-type="species" reg="humilis">humilis</tp:taxon-name-part></tp:taxon-name></italic> and <italic><tp:taxon-name><tp:taxon-name-part taxon-name-part-type="genus" reg="Oreocharis">O.</tp:taxon-name-part> <tp:taxon-name-part taxon-name-part-type="species" reg="farreri">farreri</tp:taxon-name-part></tp:taxon-name></italic>.</p></caption><table id="TID0EUIAG" rules="all"><tbody><tr><td rowspan="1" colspan="1">
                    <bold>Characters</bold>
                  </td><td rowspan="1" colspan="1">
                    <bold><italic><tp:taxon-name><tp:taxon-name-part taxon-name-part-type="genus" reg="Oreocharis">Oreocharis</tp:taxon-name-part> <tp:taxon-name-part taxon-name-part-type="species" reg="viridifrons">viridifrons</tp:taxon-name-part></tp:taxon-name></italic></bold>
                  </td><td rowspan="1" colspan="1">
                    <bold><italic><tp:taxon-name><tp:taxon-name-part taxon-name-part-type="genus" reg="Oreocharis">O.</tp:taxon-name-part> <tp:taxon-name-part taxon-name-part-type="species" reg="glandulosa">glandulosa</tp:taxon-name-part></tp:taxon-name></italic></bold>
                  </td><td rowspan="1" colspan="1">
                    <bold><italic><tp:taxon-name><tp:taxon-name-part taxon-name-part-type="genus" reg="Oreocharis">O.</tp:taxon-name-part> <tp:taxon-name-part taxon-name-part-type="species" reg="humilis">humilis</tp:taxon-name-part></tp:taxon-name></italic></bold>
                  </td><td rowspan="1" colspan="1">
                    <bold><italic><tp:taxon-name><tp:taxon-name-part taxon-name-part-type="genus" reg="Oreocharis">O.</tp:taxon-name-part> <tp:taxon-name-part taxon-name-part-type="species" reg="farreri">farreri</tp:taxon-name-part></tp:taxon-name></italic></bold>
                  </td></tr><tr><td rowspan="1" colspan="1">Shape of leaf blade</td><td rowspan="1" colspan="1">ovate to obovate or elliptic</td><td rowspan="1" colspan="1">lanceolate-ovate</td><td rowspan="1" colspan="1">elliptic to lanceolate</td><td rowspan="1" colspan="1">rhombic-ovate to obovate or elliptic</td></tr><tr><td rowspan="1" colspan="1">Indumentum of leaf blade</td><td rowspan="1" colspan="1">adaxially sparsely rust-brown villous hairy</td><td rowspan="1" colspan="1">adaxially densely brownish villous</td><td rowspan="1" colspan="1">adaxially sparsely brown villous, glabrescent</td><td rowspan="1" colspan="1">gray pubescent</td></tr><tr><td rowspan="1" colspan="1">Number of lateral veins on each side of midrib</td><td rowspan="1" colspan="1">3–4</td><td rowspan="1" colspan="1">5–6</td><td rowspan="1" colspan="1">3–5</td><td rowspan="1" colspan="1">4–6</td></tr><tr><td rowspan="1" colspan="1">Size of Bracts</td><td rowspan="1" colspan="1">3 mm</td><td rowspan="1" colspan="1">5 mm</td><td rowspan="1" colspan="1">2-4 mm</td><td rowspan="1" colspan="1">3.5–5 mm</td></tr><tr><td rowspan="1" colspan="1">Shape of tube</td><td rowspan="1" colspan="1">campanulate-tubular, laterally compressed at mouth</td><td rowspan="1" colspan="1">tubular to subcampanulate</td><td rowspan="1" colspan="1">tubular</td><td rowspan="1" colspan="1">campanulate-tubular</td></tr><tr><td rowspan="1" colspan="1">Size of corolla</td><td rowspan="1" colspan="1">ca. 20 mm long</td><td rowspan="1" colspan="1">10–15 mm long</td><td rowspan="1" colspan="1">11–15 mm long</td><td rowspan="1" colspan="1">9–11 mm long</td></tr><tr><td rowspan="1" colspan="1">Color of corolla</td><td rowspan="1" colspan="1">greenish-yellow to greenish</td><td rowspan="1" colspan="1">pale purple</td><td rowspan="1" colspan="1">yellow-white</td><td rowspan="1" colspan="1">purple-pink to orange-pink</td></tr><tr><td rowspan="1" colspan="1">Shape and size of adaxial lip</td><td rowspan="1" colspan="1">emarginate or rarely undivided, 2.5-3 mm</td><td rowspan="1" colspan="1">emarginate or rarely undivided, 4 mm</td><td rowspan="1" colspan="1">2-lobed, 2 mm</td><td rowspan="1" colspan="1">emarginate</td></tr><tr><td rowspan="1" colspan="1">size of abaxial lip</td><td rowspan="1" colspan="1">3–4 mm, longer than to nearly equalling abaxial lip</td><td rowspan="1" colspan="1">2 mm, shorter than to nearly equalling abaxial lip</td><td rowspan="1" colspan="1">3.5 mm, longer than to nearly equalling abaxial lip</td><td rowspan="1" colspan="1">2 mm, shorter than abaxial lip</td></tr><tr><td rowspan="1" colspan="1">Staminodes</td><td rowspan="1" colspan="1">adnate to 1 mm above corolla tube base</td><td rowspan="1" colspan="1">adnate to 0.5 mm above corolla tube base</td><td rowspan="1" colspan="1">adnate to 3.5 mm above corolla tube base</td><td rowspan="1" colspan="1">adnate to 1 mm above corolla tube base</td></tr><tr><td rowspan="1" colspan="1">Ovary</td><td rowspan="1" colspan="1">10 mm</td><td rowspan="1" colspan="1">3-7 mm</td><td rowspan="1" colspan="1">6–8 mm</td><td rowspan="1" colspan="1">4 mm</td></tr><tr><td rowspan="1" colspan="1">Stigma</td><td rowspan="1" colspan="1">peltate, orbicular</td><td rowspan="1" colspan="1">emarginate</td><td rowspan="1" colspan="1">2-lobed</td><td rowspan="1" colspan="1">oblate</td></tr></tbody></table></table-wrap></tp:treatment-sec><ref-list><ref id="B3"><mixed-citation xmlns:xlink="http://www.w3.org/1999/xlink" xlink:type="simple"><person-group><name name-style="western"><surname>Cai</surname><given-names>L</given-names></name><name name-style="western"><surname>Huang</surname><given-names>H</given-names></name><name name-style="western"><surname>Dao</surname><given-names>ZL</given-names></name><name name-style="western"><surname>Wu</surname><given-names>ZK</given-names></name></person-group> (<year>2017</year>) <article-title><italic><tp:taxon-name><tp:taxon-name-part taxon-name-part-type="genus">Oreocharis</tp:taxon-name-part> <tp:taxon-name-part taxon-name-part-type="species">parviflora</tp:taxon-name-part></tp:taxon-name></italic>, a new species of <tp:taxon-name><tp:taxon-name-part taxon-name-part-type="family">Gesneriaceae</tp:taxon-name-part></tp:taxon-name> from north-western Yunnan, China.</article-title><source>Phytotaxa</source><volume>329</volume>(<issue>2</issue>): <fpage>167</fpage>–<lpage>172</lpage>. <ext-link xlink:type="simple" ext-link-type="doi" xlink:href="10.11646/phytotaxa.329.2.7">https://doi.org/10.11646/phytotaxa.329.2.7</ext-link></mixed-citation></ref><ref id="B18"><mixed-citation xmlns:xlink="http://www.w3.org/1999/xlink" xlink:type="simple"><person-group><name name-style="western"><surname>Möller</surname><given-names>M</given-names></name><name name-style="western"><surname>Wei</surname><given-names>YG</given-names></name><name name-style="western"><surname>Wen</surname><given-names>F</given-names></name><name name-style="western"><surname>Clark</surname><given-names>JL</given-names></name><name name-style="western"><surname>Weber</surname><given-names>A</given-names></name></person-group> (<year>2016</year>) <article-title>You win some you lose some: Updated generic delineations and classification of <tp:taxon-name><tp:taxon-name-part taxon-name-part-type="family">Gesneriaceae</tp:taxon-name-part></tp:taxon-name>-implications for the family in China.</article-title><source>Guihaia</source><volume>36</volume>: <fpage>44</fpage>–<lpage>60</lpage>.</mixed-citation></ref><ref id="B19"><mixed-citation xmlns:xlink="http://www.w3.org/1999/xlink" xlink:type="simple"><person-group><name name-style="western"><surname>Möller</surname><given-names>M</given-names></name><name name-style="western"><surname>Atkins</surname><given-names>HJ</given-names></name><name name-style="western"><surname>Bramley</surname><given-names>GLC</given-names></name><name name-style="western"><surname>Middleton</surname><given-names>DJ</given-names></name><name name-style="western"><surname>Baines</surname><given-names>R</given-names></name><name name-style="western"><surname>Nguyen</surname><given-names>VD</given-names></name><name name-style="western"><surname>Bui</surname><given-names>HQ</given-names></name><name name-style="western"><surname>Barber</surname><given-names>S</given-names></name></person-group> (<year>2018</year>) <article-title>Two new species of <italic><tp:taxon-name><tp:taxon-name-part taxon-name-part-type="genus">Oreocharis</tp:taxon-name-part></tp:taxon-name></italic> (<tp:taxon-name><tp:taxon-name-part taxon-name-part-type="family">Gesneriaceae</tp:taxon-name-part></tp:taxon-name>) from Northern Vietnam.</article-title><source>Edinburgh Journal of Botany</source><volume>75</volume>(<issue>3</issue>): <fpage>309</fpage>–<lpage>319</lpage>. <ext-link xlink:type="simple" ext-link-type="doi" xlink:href="10.1017/S0960428618000148">https://doi.org/10.1017/S0960428618000148</ext-link></mixed-citation></ref><ref id="B27"><mixed-citation xmlns:xlink="http://www.w3.org/1999/xlink" xlink:type="simple"><person-group><name name-style="western"><surname>Xu</surname><given-names>WB</given-names></name><name name-style="western"><surname>Guo</surname><given-names>J</given-names></name><name name-style="western"><surname>Pan</surname><given-names>B</given-names></name><name name-style="western"><surname>Zhang</surname><given-names>Q</given-names></name><name name-style="western"><surname>Liu</surname><given-names>Y</given-names></name></person-group> (<year>2017</year>) <article-title>Diversity and distribution of <tp:taxon-name><tp:taxon-name-part taxon-name-part-type="family">Gesneriaceae</tp:taxon-name-part></tp:taxon-name> in China.</article-title><source>Guihaia</source><volume>37</volume>: <fpage>1219</fpage>–<lpage>1226</lpage>. [In Chinese]</mixed-citation></ref><ref id="B12"><mixed-citation xmlns:xlink="http://www.w3.org/1999/xlink" xlink:type="simple"><person-group><name name-style="western"><surname>Li</surname><given-names>ZY</given-names></name><name name-style="western"><surname>Wang</surname><given-names>YZ</given-names></name></person-group> (<year>2005</year>) Plants of <tp:taxon-name><tp:taxon-name-part taxon-name-part-type="family">Gesneriaceae</tp:taxon-name-part></tp:taxon-name> in China. Henan Science and Technology Publishing House, Zhengzhou, 14–47.</mixed-citation></ref><ref id="B25"><mixed-citation xmlns:xlink="http://www.w3.org/1999/xlink" xlink:type="simple"><person-group><name name-style="western"><surname>Wei</surname><given-names>YG</given-names></name><name name-style="western"><surname>Wen</surname><given-names>F</given-names></name><name name-style="western"><surname>Möller</surname><given-names>M</given-names></name><name name-style="western"><surname>Monro</surname><given-names>A</given-names></name><name name-style="western"><surname>Zhang</surname><given-names>Q</given-names></name><name name-style="western"><surname>Gao</surname><given-names>Q</given-names></name><name name-style="western"><surname>Mou</surname><given-names>HF</given-names></name><name name-style="western"><surname>Zhong</surname><given-names>SH</given-names></name><name name-style="western"><surname>Cui</surname><given-names>C</given-names></name></person-group> (<year>2010</year>) <tp:taxon-name><tp:taxon-name-part taxon-name-part-type="family">Gesneriaceae</tp:taxon-name-part></tp:taxon-name> of South China. Guangxi Science and Technology Publishing House, Nanning, Guangxi, 1–777.</mixed-citation></ref><ref id="B16"><mixed-citation xmlns:xlink="http://www.w3.org/1999/xlink" xlink:type="simple"><person-group><name name-style="western"><surname>Möller</surname><given-names>M</given-names></name><name name-style="western"><surname>Middleton</surname><given-names>D</given-names></name><name name-style="western"><surname>Nishii</surname><given-names>K</given-names></name><name name-style="western"><surname>Wei</surname><given-names>YG</given-names></name><name name-style="western"><surname>Songtag</surname><given-names>S</given-names></name><name name-style="western"><surname>Weber</surname><given-names>A</given-names></name></person-group> (<year>2011</year>) <article-title>A new delineation for <italic><tp:taxon-name><tp:taxon-name-part taxon-name-part-type="genus">Oreocharis</tp:taxon-name-part></tp:taxon-name></italic> incorporating an additional ten genera of Chinese <tp:taxon-name><tp:taxon-name-part taxon-name-part-type="family">Gesneriaceae</tp:taxon-name-part></tp:taxon-name>.</article-title><source>Phytotaxa</source><volume>23</volume>(<issue>1</issue>): <fpage>1</fpage>–<lpage>36</lpage>. <ext-link xlink:type="simple" ext-link-type="doi" xlink:href="10.11646/phytotaxa.23.1.1">https://doi.org/10.11646/phytotaxa.23.1.1</ext-link></mixed-citation></ref><ref id="B8"><mixed-citation xmlns:xlink="http://www.w3.org/1999/xlink" xlink:type="simple"><person-group><name name-style="western"><surname>Craib</surname><given-names>WG</given-names></name></person-group> (<year>1920</year>) <article-title>Gesneracearum novitates.</article-title><source>Notes from the Royal Botanic Garden Edinburgh</source><volume>11</volume>: <fpage>233</fpage>–<lpage>254</lpage>.</mixed-citation></ref><ref id="B1"><mixed-citation xmlns:xlink="http://www.w3.org/1999/xlink" xlink:type="simple"><person-group><name name-style="western"><surname>Batalin</surname><given-names>A</given-names></name></person-group> (<year>1892</year>) <article-title>Notae de planus asiaticis. Trudy Imperatorskago S.</article-title><source>-Peterburgskago Botaniceskago Sada</source><volume>12</volume>: <fpage>163</fpage>–<lpage>178</lpage>.</mixed-citation></ref><ref id="B2"><mixed-citation xmlns:xlink="http://www.w3.org/1999/xlink" xlink:type="simple"><person-group><name name-style="western"><surname>Bretschneider</surname><given-names>E</given-names></name></person-group> (<year>1898</year>) History of European Botanical Discoveries in China Vol. 1–2. Sampson Low Marston and Company, London, England, 1–1167.</mixed-citation></ref><ref id="B11"><mixed-citation xmlns:xlink="http://www.w3.org/1999/xlink" xlink:type="simple"><person-group><name name-style="western"><surname>Hooker</surname><given-names>JD</given-names></name></person-group> (<year>1890</year>) Icones Plantarum, or figures, with brief descriptive characters and remarks, of new or rare plants, selected from the author’s herbarium. Vol. 23, ser. 4, 3. Longman, Reese, Orne, Brown, Green &amp;Longman, Kew, Bentham-Moxon Trust, London, t.2254.</mixed-citation></ref><ref id="B6"><mixed-citation xmlns:xlink="http://www.w3.org/1999/xlink" xlink:type="simple"><person-group><name name-style="western"><surname>Chen</surname><given-names>WH</given-names></name><name name-style="western"><surname>Middleton</surname><given-names>DJ</given-names></name><name name-style="western"><surname>Nguyen</surname><given-names>HQ</given-names></name><name name-style="western"><surname>Nguyen</surname><given-names>HT</given-names></name><name name-style="western"><surname>Averyanov</surname><given-names>LV</given-names></name><name name-style="western"><surname>Chen</surname><given-names>RZ</given-names></name><name name-style="western"><surname>Nguyen</surname><given-names>KS</given-names></name><name name-style="western"><surname>Möller</surname><given-names>M</given-names></name><name name-style="western"><surname>Shui</surname><given-names>YM</given-names></name></person-group> (<year>2017b</year>) <article-title>Two new species of <italic><tp:taxon-name><tp:taxon-name-part taxon-name-part-type="genus">Oreocharis</tp:taxon-name-part></tp:taxon-name></italic> (<tp:taxon-name><tp:taxon-name-part taxon-name-part-type="family">Gesneriaceae</tp:taxon-name-part></tp:taxon-name>) from Northwest Vietnam.</article-title><source>Gardens’ Bulletin (Singapore)</source><volume>69</volume>(<issue>2</issue>): <fpage>295</fpage>–<lpage>305</lpage>. <ext-link xlink:type="simple" ext-link-type="doi" xlink:href="10.26492/gbs69(2).2017-08">https://doi.org/10.26492/gbs69(2).2017-08</ext-link></mixed-citation></ref><ref id="B7"><mixed-citation xmlns:xlink="http://www.w3.org/1999/xlink" xlink:type="simple"><person-group><name name-style="western"><surname>Chen</surname><given-names>WH</given-names></name><name name-style="western"><surname>Nguyen</surname><given-names>QH</given-names></name><name name-style="western"><surname>Chen</surname><given-names>RZ</given-names></name><name name-style="western"><surname>Nguyen</surname><given-names>TH</given-names></name><name name-style="western"><surname>Nguyen</surname><given-names>SK</given-names></name><name name-style="western"><surname>Nguyen</surname><given-names>VT</given-names></name><name name-style="western"><surname>Möller</surname><given-names>M</given-names></name><name name-style="western"><surname>Middleton</surname><given-names>DJ</given-names></name><name name-style="western"><surname>Shui</surname><given-names>YM</given-names></name></person-group> (<year>2018</year>) <article-title>Two new species of <italic><tp:taxon-name><tp:taxon-name-part taxon-name-part-type="genus">Oreocharis</tp:taxon-name-part></tp:taxon-name></italic> (<tp:taxon-name><tp:taxon-name-part taxon-name-part-type="family">Gesneriaceae</tp:taxon-name-part></tp:taxon-name>) from Fan Si Pan, the highest mountain in Vietnam.</article-title><source>PhytoKeys</source><volume>94</volume>: <fpage>95</fpage>–<lpage>106</lpage>. <ext-link xlink:type="simple" ext-link-type="doi" xlink:href="10.3897/phytokeys.94.21329">https://doi.org/10.3897/phytokeys.94.21329</ext-link></mixed-citation></ref><ref id="B21"><mixed-citation xmlns:xlink="http://www.w3.org/1999/xlink" xlink:type="simple"><person-group><name name-style="western"><surname>Wang</surname><given-names>WT</given-names></name><name name-style="western"><surname>Pan</surname><given-names>KY</given-names></name><name name-style="western"><surname>Li</surname><given-names>ZY</given-names></name><name name-style="western"><surname>Weitzman</surname><given-names>AL</given-names></name><name name-style="western"><surname>Skog</surname><given-names>LE</given-names></name></person-group> (<year>1998</year>) <article-title><tp:taxon-name><tp:taxon-name-part taxon-name-part-type="family">Gesneriaceae</tp:taxon-name-part></tp:taxon-name>.</article-title> In: <person-group><name name-style="western"><surname>Wu</surname><given-names>ZY</given-names></name><name name-style="western"><surname>Raven</surname><given-names>PH</given-names></name></person-group> (<role>Eds</role>) <issue-title>Flora of China.</issue-title><source>18. <tp:taxon-name><tp:taxon-name-part taxon-name-part-type="family">Scrophulariaceae</tp:taxon-name-part></tp:taxon-name> through <tp:taxon-name><tp:taxon-name-part taxon-name-part-type="family">Gesneriaceae</tp:taxon-name-part></tp:taxon-name>. Science Press, Beijing, and Missouri Botanical Garden Press, St. Louis</source>, <fpage>244</fpage>–<lpage>401</lpage>.</mixed-citation></ref><ref id="B22"><mixed-citation xmlns:xlink="http://www.w3.org/1999/xlink" xlink:type="simple"><person-group><name name-style="western"><surname>Wang</surname><given-names>YZ</given-names></name><name name-style="western"><surname>Mao</surname><given-names>RB</given-names></name><name name-style="western"><surname>Liu</surname><given-names>Y</given-names></name><name name-style="western"><surname>Li</surname><given-names>J-M</given-names></name><name name-style="western"><surname>Dong</surname><given-names>Y</given-names></name><name name-style="western"><surname>Li</surname><given-names>Z-Y</given-names></name><name name-style="western"><surname>Smith</surname><given-names>JF</given-names></name></person-group> (<year>2011</year>) <article-title>Phylogenetic reconstruction of <italic><tp:taxon-name><tp:taxon-name-part taxon-name-part-type="genus">Chirita</tp:taxon-name-part></tp:taxon-name></italic> and allies (<tp:taxon-name><tp:taxon-name-part taxon-name-part-type="family">Gesneriaceae</tp:taxon-name-part></tp:taxon-name>) with taxonomic treatments.</article-title><source>Journal of Systematics and Evolution</source><volume>49</volume>(<issue>1</issue>): <fpage>50</fpage>–<lpage>64</lpage>. <ext-link xlink:type="simple" ext-link-type="doi" xlink:href="10.1111/j.1759-6831.2010.00113.x">https://doi.org/10.1111/j.1759-6831.2010.00113.x</ext-link></mixed-citation></ref><ref id="B23"><mixed-citation xmlns:xlink="http://www.w3.org/1999/xlink" xlink:type="simple"><person-group><name name-style="western"><surname>Weber</surname><given-names>A</given-names></name><name name-style="western"><surname>Middleton</surname><given-names>DJ</given-names></name><name name-style="western"><surname>Forrest</surname><given-names>A</given-names></name><name name-style="western"><surname>Kiew</surname><given-names>R</given-names></name><name name-style="western"><surname>Lim</surname><given-names>CL</given-names></name><name name-style="western"><surname>Rafidah</surname><given-names>AR</given-names></name><name name-style="western"><surname>Sontag</surname><given-names>S</given-names></name><name name-style="western"><surname>Triboun</surname><given-names>P</given-names></name><name name-style="western"><surname>Wwi</surname><given-names>YG</given-names></name><name name-style="western"><surname>Yao</surname><given-names>TL</given-names></name><name name-style="western"><surname>Möller</surname><given-names>M</given-names></name></person-group> (<year>2011a</year>) <article-title>Molecular systematics and remodelling of <italic><tp:taxon-name><tp:taxon-name-part taxon-name-part-type="genus">Chirita</tp:taxon-name-part></tp:taxon-name></italic> and associated genera (<tp:taxon-name><tp:taxon-name-part taxon-name-part-type="family">Gesneriaceae</tp:taxon-name-part></tp:taxon-name>).</article-title><source>Taxon</source><volume>60</volume>(<issue>3</issue>): <fpage>767</fpage>–<lpage>790</lpage>. <ext-link xlink:type="simple" ext-link-type="doi" xlink:href="10.1002/tax.603012">https://doi.org/10.1002/tax.603012</ext-link></mixed-citation></ref><ref id="B24"><mixed-citation xmlns:xlink="http://www.w3.org/1999/xlink" xlink:type="simple"><person-group><name name-style="western"><surname>Weber</surname><given-names>A</given-names></name><name name-style="western"><surname>Wei</surname><given-names>YG</given-names></name><name name-style="western"><surname>Puglisi</surname><given-names>C</given-names></name><name name-style="western"><surname>Wen</surname><given-names>F</given-names></name><name name-style="western"><surname>Mayer</surname><given-names>V</given-names></name><name name-style="western"><surname>Möller</surname><given-names>M</given-names></name></person-group> (<year>2011b</year>) <article-title>A new definition of the genus <italic><tp:taxon-name><tp:taxon-name-part taxon-name-part-type="genus">Petrocodon</tp:taxon-name-part></tp:taxon-name></italic> (<tp:taxon-name><tp:taxon-name-part taxon-name-part-type="family">Gesneriaceae</tp:taxon-name-part></tp:taxon-name>).</article-title><source>Phytotaxa</source><volume>23</volume>(<issue>1</issue>): <fpage>49</fpage>–<lpage>67</lpage>. <ext-link xlink:type="simple" ext-link-type="doi" xlink:href="10.11646/phytotaxa.23.1.3">https://doi.org/10.11646/phytotaxa.23.1.3</ext-link></mixed-citation></ref><ref id="B14"><mixed-citation xmlns:xlink="http://www.w3.org/1999/xlink" xlink:type="simple"><person-group><name name-style="western"><surname>Lu</surname><given-names>YB</given-names></name><name name-style="western"><surname>Huang</surname><given-names>YS</given-names></name><name name-style="western"><surname>Xu</surname><given-names>WB</given-names></name><name name-style="western"><surname>Huang</surname><given-names>J</given-names></name><name name-style="western"><surname>Liu</surname><given-names>Y</given-names></name><name name-style="western"><surname>Xiang</surname><given-names>CL</given-names></name><name name-style="western"><surname>Zhang</surname><given-names>Q</given-names></name></person-group> (<year>2017</year>) <article-title>Floral evolutionary trend of <italic><tp:taxon-name><tp:taxon-name-part taxon-name-part-type="genus">Petrocodon</tp:taxon-name-part></tp:taxon-name></italic> (<tp:taxon-name><tp:taxon-name-part taxon-name-part-type="family">Gesneriaceae</tp:taxon-name-part></tp:taxon-name>) and its significance in classification.</article-title><source>Guihaia</source><volume>37</volume>: <fpage>1227</fpage>–<lpage>1239</lpage>.</mixed-citation></ref></ref-list></tp:taxon-treatment>
